# Supplementary material for: Reaching culturally acceptable and adequate diets at the lowest cost increment according to income level in Brazilian households
Source: PLoS One. 2020 Mar 11;15(3):e0229439. doi: 10.1371/journal.pone.0229439 (PMC7065914; doi:10.1371/journal.pone.0229439)
Supplement: S1 Appendix — (XLSX) [file pone.0229439.s001.xlsx]

## Sheet: Planilha1
	Apendix 1 - Food categorization
	food items reported in the surveys	foods included in the LP models	Classification Table 3	Classification Figure 2
	Brown rice	Brown rice	Brown rice	Brown rice
	Chicken	Chicken	Chicken	Chicken
	Cheese, all types	Cheese	Cheese	Dairy
	Whole milk, fluid	Milk	Milk	Dairy
	Nonfmilk	Nonfmilk	Nonfmilk	Dairy
	Yogurt, all types	Yogurt	Yogurt	Dairy
	Eggs, boiled, fried	Eggs	Eggs	Eggs
	Fish, all types and preparations	Fish	Fish & seafood	Fish & seafood
	Seafoods, all types and preparations	Seafoods	Fish & seafood	Fish & seafood
	Avocado	Avocado	Fruit	Fruit, vegetables, tubers, and nuts
	Pineapple	Pineapple	Fruit	Fruit, vegetables, tubers, and nuts
	Açaí	Açaí	Fruit	Fruit, vegetables, tubers, and nuts
	Acerola	Acerola	Fruit	Fruit, vegetables, tubers, and nuts
	Plum	Plum	Fruit	Fruit, vegetables, tubers, and nuts
	Banana	Banana	Fruit	Fruit, vegetables, tubers, and nuts
	Cashew	Cashew	Fruit	Fruit, vegetables, tubers, and nuts
	Persimon	Persimon	Fruit	Fruit, vegetables, tubers, and nuts
	Starfruit	Starfruit	Fruit	Fruit, vegetables, tubers, and nuts
	Coconut	Coconut	Fruit	Fruit, vegetables, tubers, and nuts
	Earl fruit	Earl fruit	Fruit	Fruit, vegetables, tubers, and nuts
	Cupuaçu	Cupuaçu	Fruit	Fruit, vegetables, tubers, and nuts
	Pea	Pea	Fruit	Fruit, vegetables, tubers, and nuts
	Fig	Fig	Fruit	Fruit, vegetables, tubers, and nuts
	Guava	Guava	Fruit	Fruit, vegetables, tubers, and nuts
	Soursop	Soursop	Fruit	Fruit, vegetables, tubers, and nuts
	Jaboticaba	Jaboticaba	Fruit	Fruit, vegetables, tubers, and nuts
	Jackfruit	Jackfruit	Fruit	Fruit, vegetables, tubers, and nuts
	kiwi	kiwi	Fruit	Fruit, vegetables, tubers, and nuts
	Orange	Orange	Fruit	Fruit, vegetables, tubers, and nuts
	Lemon	Lemon	Fruit	Fruit, vegetables, tubers, and nuts
	Apple	Apple	Fruit	Fruit, vegetables, tubers, and nuts
	Papaya	Papaya	Fruit	Fruit, vegetables, tubers, and nuts
	Mango	Mango	Fruit	Fruit, vegetables, tubers, and nuts
	Passion fruit	Passion fruit	Fruit	Fruit, vegetables, tubers, and nuts
	Watermelon	Watermelon	Fruit	Fruit, vegetables, tubers, and nuts
	Melon	Melon	Fruit	Fruit, vegetables, tubers, and nuts
	Other fruits	Other fruits	Fruit	Fruit, vegetables, tubers, and nuts
	Pear	Pear	Fruit	Fruit, vegetables, tubers, and nuts
	Peach	Peach	Fruit	Fruit, vegetables, tubers, and nuts
	Strawberry	Strawberry	Fruit	Fruit, vegetables, tubers, and nuts
	Tamarind	Tamarind	Fruit	Fruit, vegetables, tubers, and nuts
	Tangerine	Tangerine	Fruit	Fruit, vegetables, tubers, and nuts
	Grape	Grape	Fruit	Fruit, vegetables, tubers, and nuts
	Chard	Chard	Leafy vegetables	Fruit, vegetables, tubers, and nuts
	Cress	Cress	Leafy vegetables	Fruit, vegetables, tubers, and nuts
	Lettuce	Lettuce	Leafy vegetables	Fruit, vegetables, tubers, and nuts
	Almeirão	Almeirão	Leafy vegetables	Fruit, vegetables, tubers, and nuts
	Brocoli	Brocoli	Leafy vegetables	Fruit, vegetables, tubers, and nuts
	Chicory	Chicory	Leafy vegetables	Fruit, vegetables, tubers, and nuts
	Kale	Kale	Leafy vegetables	Fruit, vegetables, tubers, and nuts
	Spinach	Spinach	Leafy vegetables	Fruit, vegetables, tubers, and nuts
	Mostard	Mostard	Leafy vegetables	Fruit, vegetables, tubers, and nuts
	Arugula	Arugula	Leafy vegetables	Fruit, vegetables, tubers, and nuts
	Serralha	Serralha	Leafy vegetables	Fruit, vegetables, tubers, and nuts
	Taioba	Taioba	Leafy vegetables	Fruit, vegetables, tubers, and nuts
	Brazil nuts, walnuts, cashew nuts	Nuts	Nuts	Fruit, vegetables, tubers, and nuts
	Peanuts	Peanuts	Nuts	Fruit, vegetables, tubers, and nuts
	Zuchini	Zuchini	Other vegetables	Fruit, vegetables, tubers, and nuts
	Eggplant	Eggplant	Other vegetables	Fruit, vegetables, tubers, and nuts
	Beet	Beet	Other vegetables	Fruit, vegetables, tubers, and nuts
	Onion	Onion	Other vegetables	Fruit, vegetables, tubers, and nuts
	Carrot	Carrot	Other vegetables	Fruit, vegetables, tubers, and nuts
	Chayote	Chayote	Other vegetables	Fruit, vegetables, tubers, and nuts
	Cauliflower	Cauliflower	Other vegetables	Fruit, vegetables, tubers, and nuts
	Jilo	Jilo	Other vegetables	Fruit, vegetables, tubers, and nuts
	Maxixe	Maxixe	Other vegetables	Fruit, vegetables, tubers, and nuts
	Squash	Squash	Other vegetables	Fruit, vegetables, tubers, and nuts
	Turnip	Turnip	Other vegetables	Fruit, vegetables, tubers, and nuts
	Palm	Palm	Other vegetables	Fruit, vegetables, tubers, and nuts
	Cocumber	Cocumber	Other vegetables	Fruit, vegetables, tubers, and nuts
	Pequi	Pequi	Other vegetables	Fruit, vegetables, tubers, and nuts
	Green pepper	Green pepper	Other vegetables	Fruit, vegetables, tubers, and nuts
	Okra	Okra	Other vegetables	Fruit, vegetables, tubers, and nuts
	Radish	Radish	Other vegetables	Fruit, vegetables, tubers, and nuts
	Cabbage	Cabbage	Other vegetables	Fruit, vegetables, tubers, and nuts
	Tomato	Tomato	Other vegetables	Fruit, vegetables, tubers, and nuts
	Pod	Pod	Other vegetables	Fruit, vegetables, tubers, and nuts
	Yam, baked, boiled, fried	Yam	Tuber	Fruit, vegetables, tubers, and nuts
	Potato, cassava, all types and preparations	Tubers	Tuber	Fruit, vegetables, tubers, and nuts
	White beans	White beans	Legumes	Legumes
	Beans	Beans	Legumes	Legumes
	Chickpeas	Chickpeas	Legumes	Legumes
	lentil	lentil	Legumes	Legumes
	Oils (soybean, corn, etc.), margarine, butter	Oils	Oils	Oils
	Olive oil	Olive oil	Olive oil	Oils
	Manioc flour (toastad, seazoned)	Manioc flour	Maniocf	Ready-to-eat
	Tomato sauce, cheese sauce, etc.	Sauces	Molhos	Ready-to-eat
	Sandwiches, pizza, fried pastry, etc.	Snacks	Snacks	Ready-to-eat
	Chips (potato)	Processed tuber	Snacks	Ready-to-eat
	Soda, nectar, industrialized juices, etc.	SSB	Ssb	Ready-to-eat
	Chocolate, milk- and fruit-based sweets, deserts, etc.	Sweets	Sweties	Ready-to-eat
	salami, ham, sausage, jerked beef, etc.	Processed meats	Procmeat	Red and processed meat
	Beef	Beef	Redmeat	Red and processed meat
	Cow liver	Cow liver	Redmeat	Red and processed meat
	Pig meat	Pig meat	Redmeat	Red and processed meat
	Breads, all types	Breads	Breads	Refined grains
	Cakes, all types	Cakes	Cake	Refined grains
	Cookies, all types	Cookies	Cookies	Refined grains
	Macaroni, spagetti, gnochi, etc.	Pasta	Pasta	Refined grains
	White rice	Rice	Rice	Rice
	Local fruit and vegetables	Regional	Regional	(*)
	Local recipes	Regional mixed foods	Regional mixed foods	(*)
	(*) - included in the models, but not alloed to change in the optimized diets.
